# Supplementary material for: Role of integrin alpha8 in murine model of lung fibrosis
Source: PLoS One. 2018 May 29;13(5):e0197937. doi: 10.1371/journal.pone.0197937 (PMC5973593; doi:10.1371/journal.pone.0197937)
Supplement: S1 Dataset — (XLSX) [file pone.0197937.s001.xlsx]

## Sheet: Fig 1 in vitro
Adhesion OD570nm						Mean	SD
nephronectin	Cre-	0.446	0.65	0.402	0.419	0.47925	0.115266
nephronectin	Cre+	0.143	0.165	0.23	0.16	0.1745	0.0381794
fibronectin	Cre-	0.259	0.486	0.35	0.355	0.3625	0.0934113
fibronectin	Cre+	0.136	0.136	0.231	0.184	0.17175	0.045522
Itga8						Mean	SD
vehicle	Cre-	1.8	1.04	0.92	0.6	1.09	0.508462
vehicle	Cre+	0.06	0.13	0.43	0.2	0.205	0.16052
TGFb	Cre-	3.2	2.18	1.82	1.86	2.265	0.643817
TGFb	Cre+	0.23	0.42	0.84	0.31	0.45	0.271416
col1a1						Mean	SD
vehicle	Cre-	1.71	0.84	0.86	0.83	1.06	0.433513
vehicle	Cre+	4	4.03	1.06	1.17	2.565	1.67496
TGFb	Cre-	9.07	8.15	7.08	6.79	7.7725	1.04417
TGFb	Cre+	16.52	17.32	9.64	9.27	13.1875	4.32491
Acta2						Mean	SD
vehicle	Cre-	1.49	0.82	0.91	1.12	1.085	0.297825
vehicle	Cre+	7.52	3.88	0.69	1.72	3.4525	3.01995
TGFb	Cre-	160	115	61	151	121.75	44.9249
TGFb	Cre+	120	147	140	136	135.75	11.4419
CTGF						Mean	SD
vehicle	Cre-	0.68	0.8	2.74	0.75	1.2425	0.999546
vehicle	Cre+	8.25	2.23	0.3	1.02	2.95	3.62196
TGFb	Cre-	443	383	160	368	338.5	123.333
TGFb	Cre+	419	500	480	452	462.75	35.1888
Fn1						Mean	SD
vehicle	Cre-	1.16	0.67	1.09	1.36	1.07	0.290172
vehicle	Cre+	8.25	1.86	3.41	1.55	1.58	3.09712
TGFb	Cre-	3.85	2.19	2.14	3.07	2.8125	0.812911
TGFb	Cre+	3.97	4.38	2.83	2.68	3.465	0.838987

## Sheet: Fig 2 baseline
	BALF WBC x10^4			BALF RBC x10^4			BALF Protein (mg/ml)
	Cre+	Cre-		Cre+	Cre-		Cre+	Cre-
	13.9	6.87		1	0.25		0.125	0.131
	2.78	4.23		2.75	2		0.136	0.169
	1.05	3.47		0	5.75		0.117	0.225
	Resistance	Cre-	Cre+		Elastance	Cre-	Cre+
		0.705701	0.852518			30.3409	26.9539
		0.815365	0.756848			32.7142	31.8392
		2.19484	0.932403			25.5469	31.7366
		1.02339	0.712545			35.6524	30.5751
		0.954317	0.608451			35.7422	28.6285
		1.09469	0.67089			28.5999	28.8218
	mean	1.13138	0.755609		mean	31.4327	29.7592
	SD	0.539698	0.119446		SD	4.0467	1.9457

## Sheet: Fig 3 days 3, 7, 10
Day 3
	BALF WBC x10^4			BALF RBC x10^4			BALF Protein (mg/ml)
	Cre-	Cre+		Cre-	Cre+		Cre-	Cre+
	17.4	16		2.25	29.5		0.665	0.455
	20.5	38.9		9	11		0.937	1.236
	18.5	29.2		5.5	5.25		0.946	0.864
	17.4	19.9		5.75	14.3		0.635	1.151
	%lymph			%Mac			%PMN
	Cre-	Cre+		Cre-	Cre+		Cre-	Cre+
	17.5	11.5		52.5	75.5		28	11.5
	23	23.5		52.5	39.5		21.5	34.5
	37	19		59	69		17	11
	16.5	21		70	52		13.5	27
Day 7
	BALF WBC x10^4			BALF RBC x10^4			BALF Protein (mg/ml)			CXCL1 (pg/ml)			CXCL10 (pg/ml)			MCP1/CCL2 (pg/ml)
	Cre-	Cre+		Cre-	Cre+		Cre-	Cre+		Cre-	Cre+		Cre-	Cre+		Cre-	Cre+
	28	46		30	50		2.475	2.41		34.71	29.26		164.59	259.26		37.64	37
	12	24		49	27		1.545	3.09		30.35	27.49		143.53	159.87		20.28	27
	38	40		72	400		2.475	1.71		56.83	35.84		150.31	123.05		26.3	24.38
	16	48.5		22	85		2.425	3.47		30.52	40.14		262.05	128.36		24.91	32.09
	18	34.5		15	65		1.355	2.645		80.42	19.52		297.33	149.11		177.58	11.44
	37	23		710	105		3.52	1.465		82.82	17.2		186.66	211.41		327.1	25.61
	69.1	44.7		237	70		2.465			26.11	31.88		216.92	108.94		42.98	25.78
	20	19.2		61	14.75					54.1	28.98		168.22	140.91		23.85	18.47
	44.9	25.6		34.75	17.5					37.13			130.32			12.93
	29.3			24.75
	%lymph			%Mac			%PMN
	Cre-	Cre+		Cre-	Cre+		Cre-	Cre+
	24	22.5		69.5	44		4	33.5
	18	13		73	79		7.5	6.5
	26.125	24.875		67.5	64		6.375	11.125
	16.125	26.75		74.625	61.875		9.25	11.375
	14.5	15.125		80.875	78		4.625	6.875
	11.125	11		69.75	83.375		19.125	5.625
	15.375	34.875		78.375	53.375		6.25	11.75
		9.25			85			5.75
		19.25			66			14.75
Day 10
	BALF WBC x10^4			BALF RBC x10^4			BALF Protein (mg/ml)			CXCL1 (pg/ml)			CXCL10 (pg/ml)			MCP1/CCL2 (pg/ml)
	Cre-	Cre+		Cre-	Cre+		Cre-	Cre+		Cre-	Cre+		Cre-	Cre+		Cre-	Cre+
	35	5.56		165	60		2.55	2.425		28.18	40.36		89.33	98.77		9.95	11.07
	49.1	34.6		65	60		2.805	2.395		26.57	30.69		128.73	96.08		7.36	7.73
	30.8	48.2		34.75	1355		1.737	2.115		31.14	26.11		107.42	93.73		8.47	2.51
	32.9	34.3		33.25	23.75		2.43	1.782		21.5	12.43		60.48	50.16		7	5.73
	45.5	45.2		17.5	330		2.51	1.428		33.41	17.37		96.82	104.64		5.2	10.51
	31.4	58.4		21	26		1.685	1.71		28.52	31.37		98.23	93.25		5.2	13.68
	63.3	82.9		126	69		2.607	2.517		26	35.33		118.3	86.54		5.91	5.03
	64.3	32		97	110		2.16	1.76		11.62			88.11			4.85
	69.5	59.5		58	675		1.953	2.995		19			67.09			4.85
	77.2	53.9		85	565		3.415	3.115
	71.3	51		40	9.25		3.125	2.745
	48.2			115			2.895
	53.4			57			2.66
	61.6			9			2.145
	%lymph			%Mac			%PMN
	Cre-	Cre+		Cre-	Cre+		Cre-	Cre+
	18.5	19.5		80	69.5		1	8
	30.5	25.5		65	72.5		1	1
	22	23.5		75.5	73		1	2.5
	10.5	6.5		87	86.5		0.5	0
	17.5	28		79	62		2	8
	21.5	16		76.5	80		0.5	2
	16	10.5		79.5	84.5		2	1
	6.5	12		93	83		0.5	3
	27.5	34.5		69.5	57.5		2	7
	30	21.5		66.5	70.5		0	4
	13.5	26		83	66		1	1.5
	13			84.5			0.5
	9.5			89			0
	9.5			90			0

## Sheet: Fig 5 day 21
Ashcroft Scxoring - Average value of 12 fields at 20X
	Cre-	Cre+		ID
	2.67	3.67		Field	1	1	1	1	1	1	1	1	1	1	1	1	Average
	3.17	2.08		476	5	3	2	1	7	3	2	3	6	5	2	5	3.66667
	2.5	2.42		477	2	5	2	1	2	3	3	4	3	2	3	2	2.66667
	1.75	2.17		478	1	2	4	1	1	1	2	3	1	3	3	3	2.08333
	3.83	5.33		479	2	3	2	2	3	2	2	2	3	3	2	3	2.41667
	1.17	2		481	4	3	3	6	5	5	2	1	2	1	3	3	3.16667
	2.67	2		485	3	2	3	3	1	3	1	3	2	2	1	2	2.16667
	5.67	5.92		486	7	7	6	4	7	5	3	5	4	6	5	5	5.33333
	4.08	1.5		489	2	2	3	3	2	1	3	3	4	2	4	1	2.5
	4.92	1.42		494	3	2	3	2	1	2	1	1	1	2	2	1	1.75
		4.08		495	5	2	3	4	5	2	2	4	4	4	6	5	3.83333
				496	3	1	1	2	2	1	1	2	4	2	3	2	2
				497	1	3	3	1	1	3	2	1	1	3	3	2	2
				498	1	1	1	2	1	1	1	1	1	1	1	2	1.16667
				499	6	4	1	2	2	1	4	2	1	3	3	3	2.66667
				500	7	8	3	6	2	6	7	7	7	8	8	2	5.91667
				901	8	7	5	4	2	3	6	5	7	7	7	7	5.66667
				902	1	2	2	3	1	1	2	2	1	1	1	1	1.5
				903	1	1	1	1	1	1	3	3	1	2	1	1	1.41667
				905	4	3	3	6	5	4	4	4	4	5	5	2	4.08333
				906	4	4	2	8	5	2	5	7	4	6	6	6	4.91667
				907	7	3	4	5	3	4	3	5	4	4	4	3	4.08333
	BALF WBC x10^4			BALF RBC x10^4			BALF Protein (mg/ml)
	Cre+	Cre-		Cre+	Cre-		Cre+	Cre+
	36	30		430	84		2.985	1.357
	40	43		52	93		2.6125	1.6
	8	33.5		144	198		1.5215	2.248
	56	40		515	485		1	1.036
	32	31.5		7710	7730		1.396	1.342
	16.5	40.1		1880	815		1.388	1.57
	31	38.4		44.5	4.25		0.9	1.57
	63.3	49.5		7.75	38.8		0.3	2.076
	43.7	62.3		995	209		0.5	0.7025
	57.6	49.4		32.75	335		0.8	0.6335
	32	81.2		345	69		0.596	0.9265
	31	26		4.75	56		1.596	0.728
	30	12		37.3	174		0.786	2
	32.5	38		7.25	30		0.222	0.4
	25.9	19		0.5	31.8		0.594	0.75
	20.6	17		0.25	19.25		0.742	0.828
	33.7	23.5		5.57	4.5		0.973	0.615
	46.1	33.5		5.5	25		0.35	0.528
	25.9	40		2.75	3.5		1.606	0.43
	39.9	40.2		27	1.25		0.992	0.91
	29.6	44.4		25.8	1			0.334
		44.6			5			0.384
		23.6			1			1.711
		35.7			1.75			0.735
		53.8			53.8			0.834
		72.5			2.75			1.982
		40.9			8.5
		55.7			895
	ELISA - TGFb (pg/mL) R&D DuoSet Kit				%lymph			%Mac			%PMN
		Cre-	Cre+		Cre-	Cre+		Cre-	Cre+		Cre-	Cre+
		113.201	229.153		40.5	14		53	86		6	0
		73.8668	247.787		20.5	12		79.5	86.5		0	1.5
		109.465	149.904		15	13.5		83.5	84		1.5	1.5
		294.027	148.656		27.5	13.5		67.5	84.5		5	1
		140.5	671.646		52	19.5		32.5	78.5		13	2
		214.619	97.4414		18	29		81	71		1	0
		80.7856	32.9882		28	8		67	91.5		2	0.5
		89.4796	76.888		28.5	14		71.5	85.5		0	0.5
		241.111	139.273		29.5	10.5		68.5	89		1.5	0
		682.058	112.725		10.5	28.5		89.5	70.5		0	0.5
		89.0344	90.1712		18	18		80	81.5		2	0
		62.8782	44.0496		53.5			46			0.5
		96.6882	43.7556		3			95			0
		69.251	102.543		5.5			93			0
		195.259	53.8076		29			61.5			8
		98.4522	117.379
		56.1288	41.6528
		58.4724	21.9814
		62.0396	53.8538
		50.2208	20.1838
	Hydroxyproline normalized to total homogenate total protein (ug/mg)
	Bleo d21	Bleo d21	uninjured	uninjured
	Cre+	Cre-	Cre-	Cre+
	35.0526	66.5227	8.11594	7.20539
	20.5207	20.1818	7.76489	6.63811
	20.8404	19.9526	5.61856	5.68214
	11.0674	43.3703
	30.767	29.4386
	22.5619	21.1396
	14.0304	24.2411
	16.9374	29.6588
	36.9845	23.7315
	27.6282	25.699
	30.3833	23.0732
	20.465	17.3184
	17.1813	21.2767
	18.0439	20.8567
	21.7549	18.9243
	21.0902	32.5015
	34.5181	35.1063
	25.0621	34.1263
	25.6406	46.3834
	28.6736	30.6614
	30.2833	36.9994
	27.3464
	weight loss %
	ID Cre+	500	907	23	26	39	911	912	936	947	476	478	479	497	903	930	932	934	935	941	951	956	1438	1440	1450	1453		ID Cre-	477	498	499	901	906	25	937	939	946	481	494	905	38	40	44	909	926	928	929	942	944
	Day 0	0	0	0	0	0	0	0	0	0	0	0	0	0	0	0	0	0	0	0	0	0	0	0	0	0		Day 0	0	0	0	0	0	0	0	0	0	0	0	0	0	0	0	0	0	0	0	0	0
	Day 5			11.5132	10.3344	9.32203			4.3	1	6.7	1.86335	5.26316					3.4	2.4	6.4	8.1	4.8						Day 5	2.73438					18.4564	3.5	3	8.8	1.24224			11.5385	9.63856	8.28402					11.4	8.2
	Day 7	13.1	14.4	18.4211	14.2857	15.2542	14.7	5.8	6.8	0.5	6.15	1.86335	5.26316	6.66667	8.6			6.3	-1.2	8.5	8.1	5.4			6	2.1		Day 7	8.20312	4.3	4.4	14	12.1	24.8322	4.8	3	9.7	3.72671	-1.67598	11.7	7.14286	7.83133	5.91716	5.2				9.7	10.4
	Day 9	14.4	14	21.3816	13.3739	18.6441	15.4	0	7.7	-2.4	5.02793	-0.621118	4.67836	5	6.9			4.5	-1.8	5.9		4.2	10.3	-1.9				Day 9	8.98438	2.2	-0.4	14.9	10.3	18.4564	5.6	3.4	10.6	3.10559	-4.46927	10.1	2.74725	4.81928	-0.591716	2.6				7	7.7
	Day 14	25.7	14				13.9	-2.2	0.9	-4.8	-1.67598	-12.4224	-1.16959		3.4	-3.4	-2	1.7	-1.8	-1.6	0.425532	-1.19761			-1.25	-4.65		Day 14	-1.17188	-0.4	-0.9	22.8	11.7		2.2	0.4	1.9	0		5.6				1.5	1	-4	-7.8	2.2	0.5
	Day 21	30.1802		23.3553	12.158	9.74576	27.4131	0	-1.7	-8.7	-1.11732	-9.31677	-5.26316	-3.33333	-3.44828	-8.5	-3.5	-4	1.2	-5.3	-1.70213	-8.38323	-2.1	-11	-6.5	-6.2		Day 21	0.78125	-1.73913	-4.44444		27.3543	7.71812	8.7	-2.6	-3.2	-4.96894	-3.35195	0.558659	-3.2967	-10.8434	-10.6509	3.09278	-2.1	-6.2	-9	-1.6	0.5
[truncated: 10 more columns]
